# Supplementary material for: Repeatedly occurring retrograde menstruation intensifies central sensitization driven by neuroinflammation in endometriosis models
Source: J Clin Invest. 2026 Mar 17;136(10):e194136. doi: 10.1172/JCI194136 (PMC13178660; doi:10.1172/JCI194136)
Supplement: Supporting data values [file jci-136-194136-s204.xlsx]

## Sheet: Figure 1
	Figure 1B	Numbers of lesions
	1xELL		6XELL
	Day14	Day42	Day14	Day42
	0	1	4	5
	0	1	5	5
	1	1	3	4
	1	1	8	4
	2	1	5	6
	1	1	5	4
	0	1	5	3
	1	1	6	4
	1	1	4	2
	1	1	4	4
	Figure 1D	CD68+ cells/mm2				Figure 1D	LYVE1+ vessels/mm2				Figure 1D	PGP9.5+ cells/mm2
	1xELL		6XELL			1xELL		6XELL			1xELL		6XELL
	Day14	Day42	Day14	Day42		Day14	Day42	Day14	Day42		Day14	Day42	Day14	Day42
	198.93	116.447	287.882	245.832		19.5559	8.0524	21.8566	23.0069		773.032	490.047	1194.06	1383.87
	245.832	113.212	156.071	339.637		13.8041	3.451	16.1048	25.3076		541.813	120.786	1639.24	1018.06
	177.905	152.028	237.746	203.782		8.0524	4.6014	24.1573	23.0069		828.249	445.184	1028.41	1217.52
	168.201	97.039	287.882	171.436		11.5035	10.3531	36.8111	27.6083		1118.14	717.816	1356.26	690.207
	255.536	126.151	455.005	339.637		13.8041	11.5035	29.909	32.2097		1232.02	379.614	907.623	1314.85

## Sheet: Figure 2
		Figure 2A	CD68+ cells/mm2
		Cont	EuE	EcE
		138	83.5	115
		108	93.8	443
		123	147	362
		88	76	369
		133.3	92.51	146.4
		Figure 2B	% of NF+ area
		Cont	EuE	EcE
		0.803	0.108	1.577
		0.2315	0.1375	1.202
		0.2704	0.426333	1.4075
		0.14975	0.9595	0.813
		0.145	0.5216	0.451

## Sheet: Figure 3
	Figure 3A	Abdominal Retraction Threshod (g)						Figure 3B	Hindpaw Retraction Threshod (g)
		1xELL		6XELL					1xELL		6XELL
	Day-1	Day14	Day42	Day14	Day42			Day-1	Day14	Day42	Day14	Day42
	0.6	0.04	0.07	0.02	0.02			0.4	0.07	0.4	0.16	0.07
	0.16	0.02	0.04	0.008	0.02			0.6	0.07	0.6	0.02	0.07
	0.6	0.07	0.07	0.07	0.02			0.6	0.16	0.04	0.07	0.04
	0.4	0.02	0.07	0.04	0.008			0.4	0.07	0.16	0.04	0.04
	0.4	0.04	0.07	0.04	0.008			0.6	0.16	0.4	0.16	0.04
	0.16	0.07	0.04	0.04	0.008			0.4	0.07	0.16	0.07	0.07
	0.16	0.02	0.02	0.008	0.02			0.6	0.16	0.4	0.008	0.07
	0.6	0.02	0.04	0.008	0.008			0.4	0.04	0.4	0.008	0.04
	0.16	0.04	0.07	0.02	0.02			0.4	0.04	0.6	0.07	0.04
	0.4	0.04	0.02	0.008	0.008			0.16	0.07	0.4	0.04	0.04

## Sheet: Figure 5
	Figure 5A	IBA1
	Cortex	Soma size						No. of IBA1+						% IBA1+ area
			1x ELL		6x ELL				1x ELL		6x ELL				1x ELL		6x ELL
		Day -1	Day 14	Day 42	Day 14	Day 42		Day -1	Day 14	Day 42	Day 14	Day 42		Day -1	Day 14	Day 42	Day 14	Day 42
		68.505	69.235	60.384	74.123	67.788		102.232	127.294	95.962	138.387	125.429		1.799	2.674	1.877	2.989	2.357
		67.281	66.006	57.936	69.643	66.782		97.779	109.471	93.248	142.627	127.131		1.324	2.012	1.452	2.701	2.607
		69.757	71.318	72.79	67.274	66.94		112.492	122.706	97.474	131.717	163.092		1.556	3.408	1.639	2.535	3.012
		69.538	65.675	53.009	66.334	63.169		76.938	107.117	95.921	158.408	171.199		1.331	1.416	1.893	2.759	3.384
		71.335	67.834	68.627	72.162	76.043		100.223	125.377	104.358	146.492	161.007		1.449	1.785	1.8	3.19	3.238
	Hippocampus	Soma size						No. of IBA1+						% IBA1+ area
			1x ELL		6x ELL				1x ELL		6x ELL				1x ELL		6x ELL
		Day -1	Day 14	Day 42	Day 14	Day 42		Day -1	Day 14	Day 42	Day 14	Day 42		Day -1	Day 14	Day 42	Day 14	Day 42
		66.948	77.584	61.336	73.942	76.268		71.688	136.479	81.334	133.523	115.692		1.465	3.721	1.45	2.843	2.248
		66.441	69.597	61.754	82.381	80.922		69.657	143.643	100.364	141.491	188.728		1.335	3.138	1.695	3.445	4.227
		71.561	67.77	65.981	78.364	79.83		85.686	124.775	68.637	169.401	151.782		1.742	2.262	1.366	3.212	2.611
		70.291	67.167	66.271	79.396	83.605		78.892	122.969	119.47	153.476	156.672		1.759	2.704	1.875	3.897	3.501
		75.163	77.499	69.366	80.008	78.688		91.146	131.238	122.156	186.013	171.395		1.791	2.668	2.229	3.694	3.427
	Thalamus	Soma size						No. of IBA1+						% IBA1+ area
			1x ELL		6x ELL				1x ELL		6x ELL				1x ELL		6x ELL
		Day -1	Day 14	Day 42	Day 14	Day 42		Day -1	Day 14	Day 42	Day 14	Day 42		Day -1	Day 14	Day 42	Day 14	Day 42
		71.934	76.945	63.83	81.836	80.731		93.274	131.373	79.491	177.52	162.351		2.349	3.013	1.614	3.94	3.798
		72.005	74.289	64.695	78.165	82.492		81.544	136.014	57.859	153.185	166.155		2.179	3.062	1.269	3.552	4.354
		71.593	66.855	70.3	78.695	74.431		94.499	105.814	124.321	161.478	147.875		2.18	2.019	2.813	3.817	3.036
		75.38	66.873	76.176	80.811	79.541		114.318	97.092	111.375	112.167	119.098		2.844	2.159	2.542	3.28	2.746
		68.127	69.269	61.587	77.906	77.132		76.386	112.959	103.312	184.424	162.082		1.665	1.696	1.658	4.186	2.756
	Hypothalamus	Soma size						No. of IBA1+						% IBA1+ area
			1x ELL		6x ELL				1x ELL		6x ELL				1x ELL		6x ELL
		Day -1	Day 14	Day 42	Day 14	Day 42		Day -1	Day 14	Day 42	Day 14	Day 42		Day -1	Day 14	Day 42	Day 14	Day 42
		66.507	68.549	53.844	67.251	68.62		71.698	119.772	84.999	154.812	146.692		1.802	2.296	1.815	2.689	2.849
		66.415	64.414	59.154	70.39	67.205		88.151	123.754	56.468	158.767	131.938		1.425	1.802	1.538	3.237	2.495
		59.577	68.747	63.758	69.792	65.06		77.219	161.812	79.199	128.884	134.602		1.703	2.311	1.269	3.18	2.82
		67.87	69.187	71.729	67.11	73.676		88.668	120.708	89.295	174.441	136.278		1.923	1.985	2.333	2.763	2.384
		64.827	72.195	58.811	67.688	64.901		101.406	105.733	86.401	104.558	126.546		2.277	2.303	2.209	2.551	2.544
	Figure 5B	GFAP
	Hippocampus	Soma size/mm2						No. of GFAP+/mm2						% GFAP+ area
			1x ELL		6x ELL				1x ELL		6x ELL				1x ELL		6x ELL
		Day -1	Day 14	Day 42	Day 14	Day 42		Day -1	Day 14	Day 42	Day 14	Day 42		Day -1	Day 14	Day 42	Day 14	Day 42
		72.372	81.775	69.997	89.346	95.211		92.947	187.632	104.426	209.738	247.399		1.313	2.397	1.237	2.883	3.298
		78.043	77.404	78.011	78.09	93.311		67.952	166.189	93.143	230.93	247.483		1.289	2.27	1.303	3.304	3.404
		69.545	83.506	80.68	89.637	82.268		82.733	152.055	117.764	243.452	159.449		1.216	1.846	1.711	3.149	2.132
		75.037	72.344	79.281	91.354	83.96		115.434	124.004	138.583	220.476	184.924		1.436	1.949	1.821	2.927	2.346
		73.19	86.683	70.98	76.909	84.319		77.608	217.868	118.511	219.39	236.021		1.28	2.575	1.846	3.098	2.932

## Sheet: Figure 6
	Figure 6B	IBA1			IBA1			IBA1			GFAP			GFAP			GFAP
	White matter	Soma size/mm2			No. of IBA1+/mm2			% IBA1+ area			Soma size/mm2			No. of GFAP+/mm2			% GFAP+ area
		Cont	ENDO		Cont	ENDO		Cont	ENDO		Cont	ENDO		Cont	ENDO		Cont	ENDO
		70.558	80.866		181.871	143.219		4.173	3.169		86.935	99.456		172.726	264.006		3.171	4.293
		71.348	78.168		164.271	282.642		3.92	5.631		80.689	95.86		203.095	211.895		2.968	4.165
		71.395	78.278		170.828	241.402		3.598	4.528		82.301	95.459		242.265	214.484		3.217	3.571
			76.636			148.051			3.2			98.206			211.895			4.199
			82.852			487.98			6.679			84.115			265.559			4.169
			75.589			274.187			4.971			99.154			202.922			3.61
			75.059			146.67			3.06			113.901			292.995			4.767
			75.918			234.5			4.636			109.213			274.532			5.625
	Gray matter	IBA1			IBA1			IBA1			GFAP			GFAP			GFAP
		Soma size/mm2			No. of IBA1+/mm2			% IBA1+ area			Soma size/mm2			No. of GFAP+/mm2			% GFAP+ area
		Cont	ENDO		Cont	ENDO		Cont	ENDO		Cont	ENDO		Cont	ENDO		Cont	ENDO
		73.39	75.307		121.305	83.171		2.978	1.996		68.693	72.405		43.483	57.46		0.989	1.076
		71.973	78.847		88.692	125.964		2.603	3.125		65.421	86.548		37.617	56.08		1.007	1.08
		74.736	77.022		85.586	97.665		2.152	2.524		75.684	75.784		60.048	56.77		1.27	1.052
			78.429			95.077			2.115			70.07			56.943			1.046
			82.417			331.475			5.177			81.142			84.206			1.549
			80.192			72.99			2.039			71.424			37.962			0.851
			67.755			69.711			1.913			67.562			110.089			2.061
			75.795			69.711			2.211			67.044			81.79			1.382

## Sheet: Figure 7
	Figure 7B	TRPV1+ DRG (%)						SP+ DRG (%)						CGRP+ DRG (%)
	DRG		1x ELL		6x ELL				1x ELL		6x ELL				1x ELL		6x ELL
		Day -1	Day 14	Day 42	Day 14	Day 42		Day -1	Day 14	Day 42	Day 14	Day 42		Day -1	Day 14	Day 42	Day 14	Day 42
		5.422	10.435	8.772	14.05	12.214		1.786	6.667	4.545	8.824	10.526		4.898	12.556	9.829	18.966	17.842
		6.897	11	10.227	11.765	13.095		2.521	5.738	4.762	10.596	5.851		5.042	12	7.778	12.426	14.035
		6.818	14.493	7.843	10.526	10.46		2.778	6	3.968	8	10.949		5.932	13.208	8.14	19.672	12.227
		6.452	10.303	8.889	11.029	11.25		1.802	7.258	3.409	9.406	9.424		2	9.231	8.333	16.783	18.033
		8.108	13.58	6.748	15.306	15.556		1.695	6.486	6.51	12.575	9.341		6.024	12.857	11.276	18.75	13.208

## Sheet: Figure 8
	Figure 8D	CD11b+ cells(%)						Ly6G+ cells(%)
			1x ELL		6x ELL				1x ELL		6x ELL
		Day -1	Day 14	Day 42	Day 14	Day 42		Day -1	Day 14	Day 42	Day 14	Day 42
		28.7	24.1	29.6	24	30.3		1.1	2.87	1.22	1.41	2.17
		29.4	22.8	34.4	29.5	22.7		1.57	1.79	1.09	4.13	1.44
		22	33.7	35.2	25.2	20.6		0.65	3.04	1.43	3.71	0.63
		42.9	32	27.2	35.6	26		1.38	1.44	1.8	3.96	3.83
		36.9	43.3	29.5	38.4	44		1.04	1.53	2.25	5.6	1.44
	Figure 8E	TIM4 hi MHCII lo macrophages(%)						TIM4 lo MHCII hi macrophages(%)
			1x ELL		6x ELL				1x ELL		6x ELL
		Day -1	Day 14	Day 42	Day 14	Day 42		Day -1	Day 14	Day 42	Day 14	Day 42
		79.3	29.8	84.5	27.5	53		5.66	35	2.87	26.9	11.8
		78	27.8	74.8	1.44	50.3		4.87	28.9	8.57	80.3	9.95
		88.7	48.6	73.6	4.67	66.5		4.11	22.5	4.02	53.1	5.18
		86.3	35.6	65.6	12.9	17.9		4.75	21.3	8.46	46	28
		87.5	69.5	60	14.7	39.7		3.02	18.1	14.1	41.2	14.7
	Figure 8F	FRβ+ macrophages(%)						TIM4 + of FRβ+ macrophages(%)						MHCII hi of FRβ+ macrophages(%)
			1x ELL		6x ELL				1x ELL		6x ELL				1x ELL		6x ELL
		Day -1	Day 14	Day 42	Day 14	Day 42		Day -1	Day 14	Day 42	Day 14	Day 42		Day -1	Day 14	Day 42	Day 14	Day 42
		9.02	44.5	20.7	68.6	30.9		76.1	15.4	21.8	9.49	4.24		14	51.6	11.8	96.4	27.6
		12.4	27.8	9.45	57.4	35.8		67.3	8.38	30.1	16.1	17.2		8.7	35.7	10.4	95	25
		8.71	35.2	16.5	59.3	30.5		60.7	15.2	31.7	4.14	10.4		11.3	33.3	15.5	92.9	18.2
		8.23	35.5	28.9	37.1	32.8		63.9	38.4	26.5	14.6	19.7		17.8	33.2	13.7	87	42
		4.47	12.5	33.3	67.4	44.2		58.8	6.06	60.9	10.8	11		15.1	49.7	26.4	80.4	51.7

## Sheet: Figure 9
	Figure 9	TNFα (pg/ml)					IL-1β (pg/ml)						IL-6 (pg/ml)
		1xELL		6XELL				1xELL		6XELL				1xELL		6XELL
	Day-1	Day14	Day42	Day14	Day42		Day-1	Day14	Day42	Day14	Day42		Day-1	Day14	Day42	Day14	Day42
	131.976	747.503	124.966	2636.93	2524.04		7.98336	779.086	0.784046	1100.83	2222.36		280.711	1155.92	448.063	2022.31	2114.12
	83.6389	844.812	60.8711	1332.93	1444		9.40266	431.072	1.75627	3076.89	944.937		153.019	858.556	94.5745	1597.42	822.053
	48.2722	481.205	82.7838	2278.95	1464.69		7.00653	542.412	2.04466	1807.26	1125.96		336.048	1283.56	391.66	1721.93	1625.3
	70.973	952.01	105.502	1841.01	755.807		7.60054	1039.57	1.44235	1934.12	1933.66		214.967	621.557	231.112	2392.7	749.836
	109.031	456.74	62.6791	1523.22	542.882		3.42039	451.783	4.23095	1953.57	166.646		161.279	891.29	198.524	1606.52	507.042

## Sheet: Figure 10
	Figure 10B
	Numbers of lesions									Lesion volume
	1xELL			6XELL						1xELL			6XELL
	PBS	Dienogest	Fingolimod	PBS	Dienogest	Fingolimod				PBS	Dienogest	Fingolimod	PBS	Dienogest	Fingolimod
	1	0	1	3	2	3				4.06411	0	1.43264	1.74234	8.5918	13.7353
	0	0	1	3	3	1				0	0	0.362024	8.75892	4.1434	1.01957
	1	1	0	5	3	3				0.9801	1.17113	0	37.7867	8.06858	7.80192
	2	0	0	5	1	3				1.64236	0	0	12.9766	7.9782	9.30894
	1	0	0	4	2	4				6.69947	0	0	11.6973	14.6417	9.00361
	0	1	0	2	3	3				0	1.02923	0	8.23135	8.30435	13.4709
	Figure 10C
	Abdominal Retraction Threshod (g)
	1xELL									6xELL
	Day -1			Day 21			Day 49			Day -1			Day 21			Day 49
	PBS	Dienogest	Fingolimod	PBS	Dienogest	Fingolimod	PBS	Dienogest	Fingolimod	PBS	Dienogest	Fingolimod	PBS	Dienogest	Fingolimod	PBS	Dienogest	Fingolimod
	0.4	0.16	0.4	0.02	0.02	0.04	0.16	0.07	0.07	0.16	0.16	0.4	0.008	0.008	0.008	0.02	0.07	0.07
	0.16	0.16	0.16	0.008	0.04	0.04	0.04	0.04	0.07	0.4	0.4	0.4	0.02	0.008	0.008	0.04	0.04	0.07
	0.16	0.4	0.07	0.02	0.02	0.02	0.07	0.07	0.07	0.4	0.16	0.16	0.008	0.02	0.02	0.02	0.16	0.04
	0.6	0.16	0.16	0.04	0.008	0.008	0.16	0.07	0.07	0.16	0.16	0.16	0.008	0.02	0.008	0.02	0.16	0.07
	0.4	0.4	0.16	0.02	0.02	0.02	0.04	0.04	0.16	0.6	0.16	0.16	0.02	0.008	0.02	0.04	0.16	0.04
	0.16	0.16	0.4	0.04	0.02	0.008	0.07	0.04	0.04	0.16	0.4	0.16	0.02	0.008	0.008	0.02	0.07	0.07
	Hindpaw Retraction Threshod (g)
	1xELL									6xELL
	Day -1			Day 21			Day 49			Day -1			Day 21			Day 49
	PBS	Dienogest	Fingolimod	PBS	Dienogest	Fingolimod	PBS	Dienogest	Fingolimod	PBS	Dienogest	Fingolimod	PBS	Dienogest	Fingolimod	PBS	Dienogest	Fingolimod
	0.6	0.6	0.6	0.04	0.04	0.07	0.4	0.4	0.4	0.6	0.4	0.6	0.04	0.04	0.04	0.07	0.4	0.16
	0.6	0.6	0.4	0.07	0.04	0.16	0.4	0.4	0.6	0.4	0.6	0.4	0.07	0.04	0.04	0.16	0.16	0.4
	0.4	0.4	0.16	0.07	0.04	0.07	0.4	0.4	0.16	0.6	0.4	0.6	0.07	0.04	0.04	0.4	0.4	0.4
	0.6	0.4	0.4	0.16	0.07	0.07	0.4	0.4	0.4	0.6	0.4	0.4	0.04	0.07	0.07	0.07	0.4	0.4
	0.6	0.4	0.4	0.16	0.07	0.04	0.4	0.4	0.6	0.4	0.6	0.6	0.04	0.04	0.04	0.4	0.6	0.4
	0.4	0.6	0.4	0.07	0.04	0.04	0.6	0.4	0.4	0.4	0.4	0.4	0.04	0.04	0.04	0.16	0.16	0.4

## Sheet: Figure 12
	Figure 12A	IBA1
	Cortex	Soma size							No. of IBA1+							% IBA1+ area
		1x ELL (Day 49)			6x ELL (Day 49)				1x ELL (Day 49)			6x ELL (Day 49)				1x ELL (Day 49)			6x ELL (Day 49)
		PBS	Dienogest	Fingolimod	PBS	Dienogest	Fingolimod		PBS	Dienogest	Fingolimod	PBS	Dienogest	Fingolimod		PBS	Dienogest	Fingolimod	PBS	Dienogest	Fingolimod
		60.317	58.407	59.937	68.168	63.92	57.853		82.236	70.123	79.735	140.441	136.473	114.448		1.497	1.065	1.366	2.724	2.699	2.951
		60.79	55.787	54.881	66.17	59.597	58.917		104.836	95.771	68.881	184.526	105.752	105.054		2.098	1.712	1.136	4	1.862	2.109
		64.621	58.899	55.909	69.431	63.843	65.09		103.248	92.08	73.763	155.652	95.271	95.117		1.902	1.705	1.319	3.336	1.705	1.731
		63.1	56.431	56.288	68.631	62.498	65.13		83.442	89.756	103.415	133.471	107.953	94.203		1.643	1.692	1.934	2.533	2.052	1.605
		60.522	58.319	55.716	70.844	61.303	59.958		111.742	70.223	101.066	138.682	110.272	93.559		2.104	1.366	1.756	2.653	2.191	1.594
		66.878	57.128	57.605	66.803	63.231	61.351		115.111	86.135	72.87	128.758	95.449	89.188		2.182	1.607	1.187	2.504	1.816	1.457
	Hippocampus	Soma size							No. of IBA1+							% IBA1+ area
		1x ELL (Day 49)			6x ELL (Day 49)				1x ELL (Day 49)			6x ELL (Day 49)				1x ELL (Day 49)			6x ELL (Day 49)
		PBS	Dienogest	Fingolimod	PBS	Dienogest	Fingolimod		PBS	Dienogest	Fingolimod	PBS	Dienogest	Fingolimod		PBS	Dienogest	Fingolimod	PBS	Dienogest	Fingolimod
		68.304	56.092	53.571	73.004	84.857	75.55		122.603	83.401	113.254	134.524	100.919	126.913		2.155	1.854	2.102	2.528	1.721	2.223
		66.733	63.187	67.97	90.132	84.951	70.813		96.17	61.839	71.283	131.544	123.617	123.92		2.055	1.133	1.199	2.509	2.007	2.041
		70.534	67.962	60.1	87.477	84.046	86.118		91.028	76.28	87.682	202.443	103.847	88.622		1.646	1.316	1.729	4.414	1.844	1.586
		62.579	62.604	71.016	81.134	81.53	85.701		106.233	69.514	80.596	139.225	103.859	105.157		2.139	1.269	1.53	2.663	1.968	1.922
		68.659	53.011	75.127	85.374	81.55	79.875		84.016	65.08	93.947	177.959	137.179	102.47		1.591	1.222	1.852	3.503	2.383	1.871
		68.285	59.319	72.262	86.586	87.498	78.134		95.042	106.431	77.447	171.913	133.877	97.196		1.764	1.883	1.393	2.928	2.057	1.675
	Thalamus	Soma size							No. of IBA1+							% IBA1+ area
		1x ELL (Day 49)			6x ELL (Day 49)				1x ELL (Day 49)			6x ELL (Day 49)				1x ELL (Day 49)			6x ELL (Day 49)
		PBS	Dienogest	Fingolimod	PBS	Dienogest	Fingolimod		PBS	Dienogest	Fingolimod	PBS	Dienogest	Fingolimod		PBS	Dienogest	Fingolimod	PBS	Dienogest	Fingolimod
		70.11	67.464	71.18	75.673	72.843	69.228		90.385	36.706	65.439	148.791	143.842	141.453		1.554	0.836	1.353	3.321	3.209	3.397
		68.448	71.352	68.48	84.536	67.684	69.756		82.148	40.28	56.315	148.846	121.289	116.865		1.464	0.92	1.28	3.383	3.115	2.755
		77.088	74.189	72.133	78.288	70.522	67.609		125.114	45.048	50.762	155.458	102.829	109.316		2.915	0.988	1.185	3.638	2.516	2.669
		71.888	65.509	66.34	76.716	66.94	67.191		91.072	59.685	46.214	161.395	110.071	108.712		1.676	1.186	1.013	3.66	2.516	2.616
		69.487	67.495	65.93	81.75	69.619	70.321		97.789	57.597	48.719	155.133	110.522	102.989		1.774	1.157	1.077	3.523	2.913	2.504
		73.495	65.389	65.192	82.887	67.581	67.83		114.785	48.496	59.914	146.263	102.004	121.345		2.058	1.008	1.287	3.179	2.422	2.841
	Hypothalamus	Soma size							No. of IBA1+							% IBA1+ area
		1x ELL (Day 49)			6x ELL (Day 49)				1x ELL (Day 49)			6x ELL (Day 49)				1x ELL (Day 49)			6x ELL (Day 49)
		PBS	Dienogest	Fingolimod	PBS	Dienogest	Fingolimod		PBS	Dienogest	Fingolimod	PBS	Dienogest	Fingolimod		PBS	Dienogest	Fingolimod	PBS	Dienogest	Fingolimod
		61.686	65.523	58.399	69.067	67.519	58.179		80.436	82.067	65.205	134.443	98.674	115.81		2.003	2.057	1.588	3.207	2.306	2.497
		60.969	57.374	57.593	72.864	66.797	59.711		87.401	59.36	73.972	138.136	121.066	97.893		2.459	1.556	1.746	3.368	2.626	2.191
		67.086	56.874	56.462	74.202	58.478	62.664		86.278	74.873	78.075	134.065	93.903	94.924		2.214	1.744	1.817	3.182	1.97	2.085
		59.149	58.594	51.896	68.681	61.683	53.989		71.25	73.986	59.022	164.663	85.112	71.665		1.696	1.72	1.354	3.384	1.822	1.405
		54.386	54.776	56.89	68.145	55.954	59.405		80.163	77.491	62.841	122.877	81.63	107.662		1.783	1.998	1.467	2.6	1.76	2.173
		65.119	52.642	55.604	68.915	66.659	61.648		85.953	71.72	59.889	126.126	100.845	108.532		2.103	1.689	1.421	2.716	2.511	2.198
	Figure 12B	GFAP
	Hippocampus	Soma size/mm2							No. of GFAP+/mm2							% GFAP+ area
		1x ELL (Day 49)			6x ELL (Day 49)				1x ELL (Day 49)			6x ELL (Day 49)				1x ELL (Day 49)			6x ELL (Day 49)
		PBS	Dienogest	Fingolimod	PBS	Dienogest	Fingolimod		PBS	Dienogest	Fingolimod	PBS	Dienogest	Fingolimod		PBS	Dienogest	Fingolimod	PBS	Dienogest	Fingolimod
		79.582	65.06	61.588	84.792	77.314	69.71		113.144	98.873	111.657	231.127	191.424	132.712		1.456	1.309	1.359	3.488	2.295	1.579
		73.366	59.488	80.462	88.595	75.073	61.639		105.159	52.499	101.588	229.751	192.499	150.946		1.367	0.979	1.349	2.97	2.689	2.213
		70.184	67.475	73.366	82.413	74.438	63.421		114.332	66.315	89.67	210.378	127.03	117.601		1.813	0.991	1.093	2.621	1.781	1.284
		69.78	65.758	66.881	82.324	65.726	65.602		103.699	83.145	68.186	228.219	124.208	140.617		1.331	1.226	0.965	2.772	1.659	1.683
		70.833	74.222	66.915	81.585	76.706	72.056		129.033	82.668	91.28	190.991	160.682	152.493		1.875	1.081	1.166	2.597	1.886	2.27
		72.021	78.748	62.057	81.075	68.386	79.015		113.735	102.844	74.053	189.979	122.429	136.883		1.566	1.532	0.978	2.583	1.356	1.754

[truncated: 13 more sheets: Figure 13, Supplementary Figure S1, Supplementary Figure S2, Supplementary Figure S3, Supplementary Figure S4, Supplementary Figure S5, Supplementary Figure S6, Supplementary Figure S7, Supplementary Figure S8, Supplementary Figure S9, Supplementary Figure S10, Supplementary Figure S11, Supplementary Figure S12]
